# Supplementary material for: CTRP3 Stimulates Proliferation and Anti-Apoptosis of Prostate Cells through PKC Signaling Pathways
Source: PLoS One. 2015 Jul 28;10(7):e0134006. doi: 10.1371/journal.pone.0134006 (PMC4517796; doi:10.1371/journal.pone.0134006)
Supplement: S1 Table — (XLSX) [file pone.0134006.s002.xlsx]

## Sheet: Sheet1
	OD value				±SD
treatment	0h	24h	48h	72h	0h	24h	48h	72h
Normal control	0	0.0349	0.1585	0.4205	0	0.0044	0.0201	0.0085
CTRP3	0	0.0453	0.356	0.8418	0	0.0019	0.0142	0.0394
Staurosporine	0	0.0242	0.0726	0.1417	0	0.0033	0.0047	0.0401
CTRP3+Staurosporine	0	0.0318	0.174	0.4042	0	0.003	0.0082	0.0235
